# Supplementary material for: Risk and protective factors for sudden infant death syndrome (SIDS) in low-resource communities in Kolkata India: a mixed methods exploratory study of semi-structured interviews and survey data
Source: Front Pediatr. 2025 Nov 20;13:1652669. doi: 10.3389/fped.2025.1652669 (PMC12675373; doi:10.3389/fped.2025.1652669)
Supplement: Supplementary file 1 [file Datasheet1.xlsx]

## Sheet: Sleeping practice -age adj
Infant Sleep Practice/Environment Data Table
Index/No	Age of children	Pre-term baby?	Where does your baby sleep?	What kind of surface (floor, mattress, mat) does your baby sleep on?	Does your baby sleep with any other items (eg. Blankets)?	What items does your baby sleep with?	Did you prepare a sleeping area for the baby before he/she was born?	Do you (or others) sleep in the same bed or sleeping area as your baby?	In what position do you place your child to sleep?	Why do you place your baby in this sleeping position ?	Who watches the baby while he/she is sleeping?	Is there anything you do to ensure your baby sleeps safely?	Who taught you about safety precautions for sleep?	Environmental concerns?	Swaddles baby?	Notable quotes
1	1 yo		Inside house	Mattress	Y	Blankets	N	Y	Back	No reason	Mom	Barricade	In-law
2	4 months		Inside house	Hammock or on mattress	Y	Blankets	Y	N	Back	In-law recommended it	Mom	Watch baby	In-law
3	8 months		Inside house	Mattress	Y	Blankets	NA	NA	NA	NA	NA	NA	NA
4	6 months		Inside house	Mattress	Y	Diapers	NA	NA	NA	No reason	Everyone	Take care of baby on mat	NA
5	6 months		Inside house	Mattress on table	N	Nothing	N	NA	Back	No reason	Mom	No	NA
6	8 months		Inside house	Cot	N	Sheets underneath	N	N	Any position	No reason	Some family members	No	NA
7	26 days		Inside house	Cot	Y	Blanket, sheet	NA	Y	Back	No reason	Mom	Place on pillow with net bed	No one
8	2.5 months		Inside house	Floor, cot	Y		N	Y	Back	No reason	Mom, aunt	Candles for darkness	NA
9	2.5 months		Inside house	Cot	Y	Blanket	N	Y	Side (after BF) or back	No reason	Mom	Mosquito net/repellent	Mother
10	1.5 months		Inside house	Mattress on floor	Y	Blanket	N	Y	Back and side	To shape head into round again	Mom	Pillow on sides and under head, mosquito net	Mother in law
11	2 months		Inside house	Hammock and mattress	Y	Blankets and sheets	N	Y	Back and sides	for head shape	Everyone	No	NA
12	5 months		Inside house	Cot	Y	Blanket	N	Y	Back	No reason	Mom and dad	Mosquito net	NA
13	4 months		Inside house	On blanket during day, on mattress at night	N	Nothing	N	Y	Back	No reason	Mom, dad, grandma	Everyone helps to Watch baby	NA
14	7 months, 2 yo		Inside house	Mattress	Y	Blankets	N	Y	Side	No reason	Mom	Mosquito nets	Parents
15	2 months		Inside house	Bed/Plastic	Y	Blankets	N	Y	Back	No reason	Everyone in house	Pillow	No one
16	1.5 months	Y (34 weeks)	Inside house	Bed	Y	Blanket and pillow	N	Y	Back	Mom taught her	Grandma, mom	Pillow	NA
17	1 yo, 3.5 yo		Inside house	Bed	Y	Blankets, sheets, pillows	NA	Y	Front, back, sides	Head shape is better	NA	Mosquito nets and electric repellent	NA
18	<1month	Unsure	Inside house	Hand made mattress	N	Nothing	Y	Y (parents)	Back	“Everybody”	Mom	Mosquito net	NA	Mosquitoes (used mosquito net)	Y	“If baby sleeps on back , shape of head will be good”
19	6 months	N	Inside house	Floor, bed/mattress	Y	Blankets	N	Y (3 others)	Back	NA	Mom	Pillow guard on backside	NA	None
20	7 months	N	Inside house	Bed	Y	Blankets	N	Y (5 others)	Back	No reason	Mom, grandma	Pillow guard	Grandma	Mosquitoes
21	5 mos old, 5 yo, 1st baby died after 5 days due to spinal/bone tumor	N	Inside house	Bed/handmade mattress	Y	Pillows	Y	Y (5 others)	Back (initially sideways)	Grandma recommended sideways, child preferred back		Pillow guard, mosquito net	NA	Mosquitoes
22	7 mos		Inside house	Bed, steel iron surface	Y	Pillows, Blankets	N	Y	Back	Mom's mother told her	Mother, family	Electric mosquito repellant, mosquito net	No one
23	6 mos		Inside house	Wooden bed	Y	Sheets, pillow under head	N	NA	Right side	Doctor told her (no reason)	Mother	Mosquito net	NA	Rats
24	4 mos		Inside house	Steel surface	Y	Pillows under head, sheet/mattress	N	Y	Right side	No reason	Mom and Dad	Mosquito net	NA	Rats
25	8 mos	N	Wooden bed	Layers of oil cloth and blanket	Y	Pillow under head and around baby	N	Y	Left side	Mom slept on that side	NA	Mosquito nets	NA	Mosquitos
26	4 mos	N	Inside House	Mattress	Y	Blankets	Y	Y	Right side	More comfortable	Mother	Four side barrier, mosquito net	Grandma	Scorpions, rats, mosquitos
27	4 mos	N	Inside House	Mattress	Y	Blankets	Y	Y	Back	NA	Mother	Pillow guard on all four sides	NA	Mosquitos, rats
28	10 mos, 2.5 yo	N	Inside House	Mattress	Y	Blankets	Y	Y	Back	NA	All	No	NA
												0.428571	0.25
									0.615385	0.5		0.357143	0.107143
									0.192308	0.25			0.642857
									0.192308	0.1875

## Sheet: Assessing risk factors
Assessing Risk Factors Data Table
Index/No	Is this your first baby?	Do you breastfeed your baby?	What was the most challenging thing you faced when you came home with your baby?	Did your baby have any health issues when he/she was born?	Did you receive prenatal care?	Where did you receive prenatal care?	Did clinical staff tell you how baby should sleep during your prenatal visits or postnatal visits?	If yes, what did they tell you ?	Does anyone smoke inside or outside the house where baby is sleeping?	Does anyone cook with a cooking fire inside or outside the house where baby is sleeping?	How many people live in the home?	Where does everyone sleep?
1	N	Y	Nothing	NA	Y	Govt hospital	N		N	Y (outside)	5	Two beds
2	Y	Y	Nothing	Y, Preterm (3mos early), underdeveloped	Y	Govt hospital	N		Y (inside)	Y	6	Mattress, baby in sleep hammock
3	Y	Y	NA	Y	Y	Govt hospital	N		N	N	6	Mattress
4	N	Y	Nothing	N	Y	Govt hospital	N		N	Y (inside)	5	Floor
5	N	Y	Nothing	N	Y	NA	N			Y (inside)	8	Floor and ground
6	N	Y	NA	N	Y (2x)	NA	N			Y (outside)	7	Separate chowki?
7	Y	Y	Nothing	Y, jaundice requiring hospitalization	Y (3-4x)	NA	N		N	N (gas)	5	Other cots
8	Y	Y	Nothing	N	Y (5-6x)	Hospital	N		Y (outside)	N (cooking fire outside when baby inside house)	5	Separate cots, some on floor
9	N	Y	Nothing	N	Y (2x)	Hospital	N		N	Y (cooking fire inside with baby inside)	8	Cots
10	N	Y	Nothing	Vomiting since 6days of life, doctor prescribed Zofran and mom gives for emergency purposes , baby also had some cough	Y (3-4x)	Hospital	N		N	Y (outside)	4	Mattresses
11	N	Y	Nothing	N	Y (2x)	Hospital	N		N	Y (outside)	16	Outside on floor, sidewalk
12	N	Y	Nothing	Meconium aspiration, cord around neck	Y(1x)	Hospital	N		N	Y (outside)	7	other cots
13	Y	Y	Home birth	Y, Cold /cough	Y	NA	NA		N	Y (inside)	8
14	N	Y	Skin illness at 1 month of age	N	Y	Govt hospital	N		N	Y (both)	3	Elevated bed
15	N	Y	Nothing	N		Hospital	N		Y (outside)	Y (inside)	4	Bed
16	N	Y	Cold, cough	N	Y	Hospital	Y (doctor told her)	No reason	Y (both)		4	Bed (mom +baby), ground (2 ppl)
17	N	Y	Nothing	N	Y (4-5x)	NA	N		N	N (gas)	5
18	Y	Y	Nothing	N	Y (1x)	Hospital	N		N	Y (inside)	4	Parents with baby on one mattress, grandmother on other mattress
19	N	Y	Nothing	N	Y	State general	Y (nurse assistant)			N (gas stove)	4	Bed, floor
20	N	Y	Nothing	N	Y	State general	N		Y	Y (cook outside)	4	Bed, floor
21	N	Y	Post-vaccination rash on arm at 1 mos of life	N	N	NA	NA		N	Y (inside)	6	Bed (all)
22	N	Y	Nothing	No		Station Hospital	N			N (gas stove)	4	Separate Rooms
23	Y	Y	Nothing	Y, jaundice requiring phototherapy after 1 day	Y	State Govt Hospital-Noapara	N		Y, inside	N (gas stove)	5	3 beds
24	Y	Y	Nothing	Y, cough/cold/fever x 1 day	Y (1st visit started at 5 months, then every 2 weeks)	State General Hospital	N		Y, inside	N (gas stove)	8	Some on bed, some on ground
25	Y	Y	Nothing	Yes, fever, cough/cold	Y (1st visit started at 6 mos, then every mos)	NA	NA		Y, inside	N (gas stove)	5	Bed
26	Y	Y	Space and financial problems	Y, stayed in NICU x 25 days for breathing issues	Y (1st after 1 month, then once a month)	State Govt Hospital Saddargath	N		Y, inside	N (gas stove)	6	Some on bed, some on floor
27	N	N	Breathing issues	NA	Y	Makthi Shodom Private Hospital	N			Y (cooking fire in home)	4	Bed
28	N	N	Nothing	Jaundice	Y	State general hospital	N		Y, inside	Y (wooden and gas)	7	Bed and floor with mattress

## Sheet: Perception of SIDS SUID
Perception of SIDS/SUID Data Table
Index/No	Have you ever heard of a baby unexpectedly dying during sleep during their first year of life?	If so, what did you think was the reason for the death?	How did the community, parents of the baby react to this death?	How many times have you heard of this happening?
1	N	NA	NA	0
2	Y	Not sure	Sad	1
3	Y	Fell into ditch	Sad
4	N
5	N
6	N
7	N
8	N
9	N
10	N
11	Y	Mom’s own baby died at 2 months of life. Unknown reason, baby was sleeping with mother		1
12	N
13	N
14	Y	Cough/cold	Sad	1
15	N
16	NA
17	N
18	N
19	N
20	N
21	N
22	N
23	N
24	N
25	N
26	N
27	N
28	Y	3 mos, while breastfeeding	Sad	1
