# Supplementary material for: Risk and protective factors for sudden infant death syndrome (SIDS) in low-resource communities in Kolkata India: a mixed methods exploratory study of semi-structured interviews and survey data
Source: Front Pediatr. 2025 Nov 20;13:1652669. doi: 10.3389/fped.2025.1652669 (PMC12675373; doi:10.3389/fped.2025.1652669)
Supplement: Supplementary file 2 [file Datasheet2.xlsx]

## Sheet: Sheet0
IndexNo	Q1	Q1_6_TEXT	Q2	Q3	Q4	Q5	Q6	Q6_2_TEXT	Q7	Q8	Q9	Q10	Q10_8_TEXT	Q11	Q12	Q13	Q14	Q15	Q15_4_TEXT	Q16	Q17	Q18	Q19	Q19_9_TEXT	Q20	Q21	Q22	Q23	Q23_7_TEXT	Q23_10_TEXT	Q24	Q24_12_TEXT	Q25	Q25_12_TEXT	Q26	Q27	Q27_6_TEXT	Q28	Q28_10_TEXT	Q29	Q30	Q31	Q31_6_TEXT	Q32	Q33	Q33_8_TEXT	Q34	Q35	Q36
	What is your relationship to the baby? আপনি সন্তানের সাথে কীভাবে সম্পর্কিত? - Selected Choice	What is your relationship to the baby? আপনি সন্তানের সাথে কীভাবে সম্পর্কিত? - F. Other অন্যান্য - Text	How old is the youngest baby you care for? আপনার যত্ন নেওয়া সবচেয়ে কম বয়সী শিশুর বয়স কত?	What is your baby’s gender? আপনার শিশুর লিঙ্গ কী?	Most of the time, are you the person that takes care of the baby? আপনি কি সেই ব্যক্তি যিনি বেশিরভাগ সময় শিশুর যত্ন নেন?	What colony do you live in? আপনি কোন কলোনীতে বাস করেন?	Where were you born? আপনি কোথায় জন্মেছিলেন? - Selected Choice	Where were you born? আপনি কোথায় জন্মেছিলেন? - B. Other: ________ অন্যদেশেঃ________ - Text	Does the baby’s mother work outside the home? শিশুর মা কি বাড়ির বাইরে কাজ করেন?	Does the baby’s father work outside the home? সন্তানের বাবা কি বাড়ির বাইরে কাজ করেন?	Does anyone else help take care of the baby since he/she was born? জন্মের পর থেকে অন্য কেউ কি সন্তানের যত্ন নিতে সহায়তা করে?	Who has helped care for the baby? (Choose all that apply) বাচ্চার যত্নে কে সাহায্য করেছে? (সব আবেদন পছন্দ) - Selected Choice	Who has helped care for the baby? (Choose all that apply) বাচ্চার যত্নে কে সাহায্য করেছে? (সব আবেদন পছন্দ) - A. Other. Please tell us:________ অন্যান্য। দযাকরে আমাদের বলুন:________ - Text	What was the age of the baby’s birth mother during the delivery? সন্তানের জন্মের সময় শিশুর মার বয়স কত ছিল?	What is your educational status? আপনার শিক্ষাগত যোগ্যতা কি?	How many other children do you currently care for? আপনি বর্তমানে আরও কত বাচ্চাদের যত্ন নিচ্ছেন?	How was the baby born? শিশুটির জন্ম কীভাবে হয়েছিল?	Where was the baby born? বাচ্চাটি কোথায় জন্মগ্রহণ করেছিল? - Selected Choice	Where was the baby born? বাচ্চাটি কোথায় জন্মগ্রহণ করেছিল? - D. Other. Please tell us: অন্যান্য। দযাকরে আমাদের বলুন: - Text	How many months was the baby when he or she was born? বাচ্চা তার জন্মের আগে কত মাস মায়ের গর্ভে ছিল?	After the baby was born, was there any medical problems or suffering that required him or her to stay in the NICU? সন্তানের জন্মের পরে, শিশু কি এতটা অসুস্থ ছিল যে তার একটি নিবিড় পরিচর্যা ইউনিট (এনআইসিইউ) এর অতিরিক্ত চিকিৎসার প্রয়োজন ছিল?	Did anyone (ex.family or nurse or doctor) talk to you about how to lay the baby down to sleep? কীভাবে শিশুটিকে ঘুমাতে শুইয়ে রাখবেন (পরিবারের কেউ বা ডাক্তার) সে ব্যাপারে কি আপনার সাথে কথা বলেছেন?	Who talked with you about how to lay the baby down to sleep? কীভাবে বাচ্চাকে শোয়াতে হয় ঘুমানোর জন্য হয় সে সম্পর্কে আপনার সাথে কে কথা বলেছেন? - Selected Choice	Who talked with you about how to lay the baby down to sleep? কীভাবে বাচ্চাকে শোয়াতে হয় ঘুমানোর জন্য হয় সে সম্পর্কে আপনার সাথে কে কথা বলেছেন? - I. Other. Please tell us: অন্যান্য। দযাকরে আমাদের বলুন: - Text	Which position was recommended by the health care provider to lay the baby down to sleep? (Choose all that apply) স্বাস্থ্যসেবা সরবরাহকারী কোন অবস্থানে শিশুকে ঘুমোনোর জন্য শোয়ানোর পরামর্শ দিয়েছিলেন? (সব আবেদন পছন্দ)	Which position was recommended by family or friends to lay the baby down to sleep? (Choose all that apply) পরিবার বা বন্ধুরা কোন অবস্থানে শিশুকে ঘুমোনোর জন্য শোয়ানোর পরামর্শ দিয়েছিলেন? (সব আবেদন পছন্দ)	Most of the time, how do you put your baby to sleep? (Choose all that apply) আপনি বেশীরভাগ সময়ে কোন অবস্থানে শিশুকে শুইয়ে রাখেন ঘুমানোর জন্য? (সব আবেদন পছন্দ)	Why do you like this position? (Choose all that apply) আপনি কেন এই অবস্থানে বাচ্চাকে শোয়ানো পছন্দ করছেন? (সব আবেদন পছন্দ) - Selected Choice	Why do you like this position? (Choose all that apply) আপনি কেন এই অবস্থানে বাচ্চাকে শোয়ানো পছন্দ করছেন? (সব আবেদন পছন্দ) - G. Safety concerns শিশুর সুরক্ষার জন্য. (Please list which safety concerns: দয়া করে সুরক্ষার সাথে সম্পর্কিত বিষয়গুলির তালিকা দিন) - Text	Why do you like this position? (Choose all that apply) আপনি কেন এই অবস্থানে বাচ্চাকে শোয়ানো পছন্দ করছেন? (সব আবেদন পছন্দ) - I. Other. Please tell us: অন্যান্য। দযাকরে আমাদের বলুন: __________________ - Text	Please view images: where does the baby sleep during the day? (Choose all that apply) দয়া করে এই ছবিগুলো দেখুন: দিনের বেলা শিশুটি কোথায় ঘুমায়? (সব আবেদন পছন্দ) - Selected Choice	Please view images: where does the baby sleep during the day? (Choose all that apply) দয়া করে এই ছবিগুলো দেখুন: দিনের বেলা শিশুটি কোথায় ঘুমায়? (সব আবেদন পছন্দ) - L. Other. Please tell us: অন্যান্য। দযাকরে আমাদের বলুন: - Text	Where does the baby sleep during the night? (Choose all that apply). রাতের বেলা শিশুটি কোথায় ঘুমায়? (সব আবেদন পছন্দ) - Selected Choice	Where does the baby sleep during the night? (Choose all that apply). রাতের বেলা শিশুটি কোথায় ঘুমায়? (সব আবেদন পছন্দ) - L. Other. Please tell us: অন্যান্য। দযাকরে আমাদের বলুন: - Text	Some mothers in certain countries lay their babies to sleep in a box-bed like the one below. Is this something you would consider putting your baby to sleep in? কিছু দেশের মায়েদের নীচের মত বাক্স বেডে ঘুমানোর জন্য বাচ্চাদের শুয়ে রাখেন। আপনি কি আপনার বাচ্চাকে ঘুমিয়ে রাখার বিষয়টি বিবেচনা করবেন?	Please tell us why you would not use a box-bed like the one above. (Show picture) দয়া করে আমাদের বলুন যে আপনি উপরের মতো বাক্স-বিছানা কেন ব্যবহার করবেন না। (ছবি দেখান) - Selected Choice	Please tell us why you would not use a box-bed like the one above. (Show picture) দয়া করে আমাদের বলুন যে আপনি উপরের মতো বাক্স-বিছানা কেন ব্যবহার করবেন না। (ছবি দেখান) - F. Other. Please tell us: অন্যান্য। দযাকরে আমাদের বলুন: - Text	Which of the following items are in bed with the baby? (Choose all that apply) নীচের কোন আইটেমটি শিশুর সাথে বিছানায় রয়েছে? (সব আবেদন পছন্দ) - Selected Choice	Which of the following items are in bed with the baby? (Choose all that apply) নীচের কোন আইটেমটি শিশুর সাথে বিছানায় রয়েছে? (সব আবেদন পছন্দ) - J. Other. Please tell us: অন্যান্য। দযাকরে আমাদের বলুন: - Text	Does anybody else sleep in the area where the baby is sleeping? যেখানে শিশুটি ঘুমায় সেখানে কি আরো অন্য কেউ ঘুমায়?	Does the baby use a pacifier when going to sleep? (see picture) ঘুমাতে যাওয়ার সময় শিশুটি কী প্রশান্তকারী ব্যবহার করে (ছবি দেখুন)	Which of the following are you worried about being a danger to the baby in their home? (Choose all that apply) নীচের কোনটি বিষয়টি বাড়িতে শিশুদের জন্য বিপদজ্জনক হওয়ার বিষয়ে আপনি উদ্বিগ্ন? (সব আবেদন পছন্দ) - Selected Choice	Which of the following are you worried about being a danger to the baby in their home? (Choose all that apply) নীচের কোনটি বিষয়টি বাড়িতে শিশুদের জন্য বিপদজ্জনক হওয়ার বিষয়ে আপনি উদ্বিগ্ন? (সব আবেদন পছন্দ) - F. Other. Please tell us: অন্যান্য। দযাকরে আমাদের বলুন: - Text	Did the baby ever receive breast milk? বাচ্চা কি কখনও মায়ের দুধ পেয়েছিল?	What were the reasons for the baby not receiving breast milk. (Choose all that apply) শিশু বুকের দুধ না পাওয়ার কারণগুলি কী ছিল? (সব আবেদন পছন্দ) - Selected Choice	What were the reasons for the baby not receiving breast milk. (Choose all that apply) শিশু বুকের দুধ না পাওয়ার কারণগুলি কী ছিল? (সব আবেদন পছন্দ) - H. Other. Please tell us: অন্যান্য। দযাকরে আমাদের বলুন: - Text	Is the baby currently drinking breast milk? শিশুটি বর্তমানে বুকের দুধ পান করছে?	How long did the baby drink breast milk? শিশু কতক্ষণ মায়ের দুধ পান করে?	What were the reasons that the baby stopped receiving breast milk? (Choose all that apply) শিশুর বুকের দুধ নেওয়া বন্ধ করার কারণগুলি কী কী ছিল? (সব আবেদন পছন্দ) - Selected Choice
1	A. Mother মা		B. Over 12 months. Thank you for your participation in the survey. 12 মাস ধরে। সমীক্ষায় আপনার অংশগ্রহণের জন্য আপনাকে ধন্যবাদ।
2	A. Mother মা		A. 12 months or younger. 12 মাস বা তার চেয়ে কম বয়সী	A. Male পুরুষ	A. Yes হ্যাঁ	A. Nivedita Colony	B. Other: ________ অন্যদেশেঃ________	bangladesh	A. Yes হ্যাঁ	A. Yes হ্যাঁ	A. Yes হ্যাঁ	A. Baby’s father শিশুর বাবা,C. Baby’s grandmother/grandfather শিশুর ঠাকুমা / দাদু,D. Baby’s aunt/uncle শিশুর কাকি / কাকা,F. Your friend/ Neighbor আপনার বন্ধুরা/ প্রতিবেশী		A. 0-19 years 0-19 বছর	A. Primary education or less (1st-4th standard) প্রাথমিক শিক্ষা (প্রথম শ্রেণী থেকে চতুর্থ শ্রেণী) বা তার চেয়ে কম	A. I don’t care for any other children আমি অন্য কোনও বাচ্চার যত্ন নিই না	A. Natural Delivery সাধারন প্রসব	A. At home ঘরে		B. 7 months সাত মাস	B. No না	B. No → Go to question 22 না → প্রশ্ন 22 এ যান					A. On his or her side পাশ ফিরে,C. On his or her stomach উপুড় হয়ে	B. Advice from health care provider স্বাস্থ্যসেবা সরবরাহকারীর পরামর্শে			E. Car seat গাড়ির সিট,G. Parent’s bed Soft Mattress পিতামাতার নরম বিছানা		A. Crib ডাবা,F. Playpen প্লে-পেন		B. No না	B. I don’t want to put my baby in a box আমি আমার বাচ্চাকে একটি বাক্সে রাখতে চাই না,C. I don’t want to put my baby on the floor আমি আমার বাচ্চাকে মেঝেতে রাখতে চাই না,E. I prefer to have my baby in my bed আমি আমার বিছানায় আমার শিশুকে পছন্দ করি		A. Pillow বালিশ,E. Hard toys like rattles or toy cars দড়ি বা খেলনা গাড়ির মতো শক্ত খেলনা,G. Clothes বস্ত্র,H. Diapers or Pampers ডায়াপার বা প্যামার		B. No না	B. No না	D. Snakes সাপ		A. Yes → Go to question 34 হ্যাঁ →34 নং প্রশ্ন দেখুন			B. No না	A. Less than 2 weeks 2 সপ্তাহেরও কম	B. Breast milk alone did not satisfy hunger একা মায়ের দুধ খিদে মেটেনি,E. Giving breast milk was too hard, painful, or too time consuming বুকের দুধ দেওয়া খুব কঠিন, বেদনাদায়ক বা খুব বেশি সময়সাপেক্ষ ছিল,F. Mother was not producing enough milk, or her milk dried up মা পর্যাপ্ত দুধ উত্পাদন করছিলেন না, বা তার দুধ শুকিয়ে গেল
3	A. Mother মা		B. Over 12 months. Thank you for your participation in the survey. 12 মাস ধরে। সমীক্ষায় আপনার অংশগ্রহণের জন্য আপনাকে ধন্যবাদ।
4	A. Mother মা		A. 12 months or younger. 12 মাস বা তার চেয়ে কম বয়সী	A. Male পুরুষ	A. Yes হ্যাঁ	D. New Metro Colony	A. India ভারতে		A. Yes হ্যাঁ	A. Yes হ্যাঁ	B. No → Go to question 11 না → প্রশ্ন 11 এ যান			B. 20-29 years 20-29 বছর	B. Secondary education (5th-10th standard) মাধ্যমিক শিক্ষা (পঞ্চম শ্রেণী থেকে দশম শ্রেণী)	B. Between 1 and 2 other children 1টি বা 2টি অন্যান্য শিশুদের	A. Natural Delivery সাধারন প্রসব	B. At the hospital হাসপাতালে		C. 8 months আট মাস	B. No না	A. Yes হ্যাঁ	F. Knowledge gathered from my own experience আমার নিজের অভিজ্ঞতা থেকে জেনেছি,I. Other. Please tell us: অন্যান্য। দযাকরে আমাদের বলুন:	social worker	B. On his or her back চিৎ হয়ে	E. No recommendations were given by family or friends পরিবার বা বন্ধুদের দ্বারা কোনও সুপারিশ করা হয়নি	B. On his or her back চিৎ হয়ে,D. Leaning on an object (such as pillow or blanket) একটু উঁচু কিছুতে যেমন বালিশ বা কম্বলে হেলান দিয়ে	D. Knowledge gathered from my own experience আমার নিজের অভিজ্ঞতা থেকে জেনেছি,F. Baby’s comfort শিশুর আরাম হয় তাই			B. Baby’s Bed (Portable bed) শিশুদের বিছানা (সহজে বহন করা যায় এমন)		B. Baby’s Bed (Portable bed) শিশুদের বিছানা (সহজে বহন করা যায় এমন)		A. Yes → Go to question 28 হ্যাঁ → প্রশ্ন 28 এ যান			B. Blanket কম্বল,C. Soft mattress নরম গদি,F. Sheet চাদর,G. Clothes বস্ত্র		B. No না	B. No না	A. Mosquitoes or other flying insects মশা বা অন্যান্য উড়ন্ত পোকামাকড়,B. Scorpions or other crawling insects বিছে বা অন্যান্য সরীসৃপ জাতীয় পোকামাকড়,C. Rats or other rodents ইঁদুর বা অন্যান্য ইঁদুর জাতীয় কিছু,D. Snakes সাপ,E. Flooding বন্যা,F. Other. Please tell us: অন্যান্য। দযাকরে আমাদের বলুন:	fire	A. Yes → Go to question 34 হ্যাঁ →34 নং প্রশ্ন দেখুন			A. Yes → Go to Question 37 হ্যাঁ → প্রশ্ন 37 এ যান
5	D. Aunt/Uncle কাকী / কাকা		A. 12 months or younger. 12 মাস বা তার চেয়ে কম বয়সী	B. Female মহিলা	A. Yes হ্যাঁ	D. New Metro Colony	A. India ভারতে		B. No না	A. Yes হ্যাঁ	A. Yes হ্যাঁ	D. Baby’s aunt/uncle শিশুর কাকি / কাকা,E. Baby’s brother/sister শিশুর ভাই / বোন		B. 20-29 years 20-29 বছর	A. Primary education or less (1st-4th standard) প্রাথমিক শিক্ষা (প্রথম শ্রেণী থেকে চতুর্থ শ্রেণী) বা তার চেয়ে কম	C. More than 2 other children আরও 2 টির বেশী অন্য বাচ্চা	A. Natural Delivery সাধারন প্রসব	A. At home ঘরে		D. >=9 months নয় মাস বা তার বেশী	B. No না	A. Yes হ্যাঁ	D. Family member পরিবারের সদস্য		E. No recommendations were given by a healthcare provider স্বাস্থ্যসেবা প্রদানকারী কর্তৃক কোনও সুপারিশ করা হয়নি	A. On his or her side পাশ ফিরে,B. On his or her back চিৎ হয়ে	A. On his or her side পাশ ফিরে	F. Baby’s comfort শিশুর আরাম হয় তাই			L. Other. Please tell us: অন্যান্য। দযাকরে আমাদের বলুন:	Quilt on floor	L. Other. Please tell us: অন্যান্য। দযাকরে আমাদের বলুন:	Quilt on floor	A. Yes → Go to question 28 হ্যাঁ → প্রশ্ন 28 এ যান			A. Pillow বালিশ,B. Blanket কম্বল,F. Sheet চাদর		A. Yes হ্যাঁ	B. No না	A. Mosquitoes or other flying insects মশা বা অন্যান্য উড়ন্ত পোকামাকড়,B. Scorpions or other crawling insects বিছে বা অন্যান্য সরীসৃপ জাতীয় পোকামাকড়,C. Rats or other rodents ইঁদুর বা অন্যান্য ইঁদুর জাতীয় কিছু,F. Other. Please tell us: অন্যান্য। দযাকরে আমাদের বলুন:	cats/dogs	A. Yes → Go to question 34 হ্যাঁ →34 নং প্রশ্ন দেখুন			A. Yes → Go to Question 37 হ্যাঁ → প্রশ্ন 37 এ যান
6	A. Mother মা		A. 12 months or younger. 12 মাস বা তার চেয়ে কম বয়সী	A. Male পুরুষ	A. Yes হ্যাঁ	D. New Metro Colony	A. India ভারতে		B. No না	A. Yes হ্যাঁ	A. Yes হ্যাঁ	A. Baby’s father শিশুর বাবা,B. Baby’s mother শিশুর মা		B. 20-29 years 20-29 বছর	B. Secondary education (5th-10th standard) মাধ্যমিক শিক্ষা (পঞ্চম শ্রেণী থেকে দশম শ্রেণী)	B. Between 1 and 2 other children 1টি বা 2টি অন্যান্য শিশুদের	A. Natural Delivery সাধারন প্রসব	B. At the hospital হাসপাতালে		D. >=9 months নয় মাস বা তার বেশী	B. No না	A. Yes হ্যাঁ	D. Family member পরিবারের সদস্য		E. No recommendations were given by a healthcare provider স্বাস্থ্যসেবা প্রদানকারী কর্তৃক কোনও সুপারিশ করা হয়নি	A. On his or her side পাশ ফিরে	B. On his or her back চিৎ হয়ে	F. Baby’s comfort শিশুর আরাম হয় তাই			H. Parent’s bed Hard Surface (e.g. Cot, Chowki) পিতামাতার শক্ত বিছানা (যেমন খাট, চৌকি)		A. Crib ডাবা		A. Yes → Go to question 28 হ্যাঁ → প্রশ্ন 28 এ যান			A. Pillow বালিশ,B. Blanket কম্বল,F. Sheet চাদর,H. Diapers or Pampers ডায়াপার বা প্যামার		A. Yes হ্যাঁ	B. No না	A. Mosquitoes or other flying insects মশা বা অন্যান্য উড়ন্ত পোকামাকড়,B. Scorpions or other crawling insects বিছে বা অন্যান্য সরীসৃপ জাতীয় পোকামাকড়,C. Rats or other rodents ইঁদুর বা অন্যান্য ইঁদুর জাতীয় কিছু,F. Other. Please tell us: অন্যান্য। দযাকরে আমাদের বলুন:	Cats	A. Yes → Go to question 34 হ্যাঁ →34 নং প্রশ্ন দেখুন			A. Yes → Go to Question 37 হ্যাঁ → প্রশ্ন 37 এ যান
7	A. Mother মা		A. 12 months or younger. 12 মাস বা তার চেয়ে কম বয়সী	A. Male পুরুষ	A. Yes হ্যাঁ	D. New Metro Colony	A. India ভারতে		B. No না	A. Yes হ্যাঁ	A. Yes হ্যাঁ	A. Baby’s father শিশুর বাবা,B. Baby’s mother শিশুর মা,C. Baby’s grandmother/grandfather শিশুর ঠাকুমা / দাদু,D. Baby’s aunt/uncle শিশুর কাকি / কাকা,F. Your friend/ Neighbor আপনার বন্ধুরা/ প্রতিবেশী		B. 20-29 years 20-29 বছর	A. Primary education or less (1st-4th standard) প্রাথমিক শিক্ষা (প্রথম শ্রেণী থেকে চতুর্থ শ্রেণী) বা তার চেয়ে কম	B. Between 1 and 2 other children 1টি বা 2টি অন্যান্য শিশুদের	A. Natural Delivery সাধারন প্রসব	A. At home ঘরে		D. >=9 months নয় মাস বা তার বেশী	B. No না	A. Yes হ্যাঁ	D. Family member পরিবারের সদস্য		E. No recommendations were given by a healthcare provider স্বাস্থ্যসেবা প্রদানকারী কর্তৃক কোনও সুপারিশ করা হয়নি	A. On his or her side পাশ ফিরে	B. On his or her back চিৎ হয়ে	F. Baby’s comfort শিশুর আরাম হয় তাই			J. Mosquito net bed মশারীযুক্ত শিশুদের বিছানা		H. Parent’s bed Hard Surface (e.g. Cot, Chowki) বাবা-মার শক্ত বিছানা (যেমন খাট, চৌকি)		A. Yes → Go to question 28 হ্যাঁ → প্রশ্ন 28 এ যান			A. Pillow বালিশ,B. Blanket কম্বল,C. Soft mattress নরম গদি,E. Hard toys like rattles or toy cars দড়ি বা খেলনা গাড়ির মতো শক্ত খেলনা,G. Clothes বস্ত্র		A. Yes হ্যাঁ	B. No না	A. Mosquitoes or other flying insects মশা বা অন্যান্য উড়ন্ত পোকামাকড়,B. Scorpions or other crawling insects বিছে বা অন্যান্য সরীসৃপ জাতীয় পোকামাকড়,C. Rats or other rodents ইঁদুর বা অন্যান্য ইঁদুর জাতীয় কিছু,D. Snakes সাপ		A. Yes → Go to question 34 হ্যাঁ →34 নং প্রশ্ন দেখুন			A. Yes → Go to Question 37 হ্যাঁ → প্রশ্ন 37 এ যান
8	A. Mother মা		A. 12 months or younger. 12 মাস বা তার চেয়ে কম বয়সী	B. Female মহিলা	A. Yes হ্যাঁ	D. New Metro Colony	A. India ভারতে		B. No না	A. Yes হ্যাঁ	A. Yes হ্যাঁ	A. Baby’s father শিশুর বাবা,B. Baby’s mother শিশুর মা,C. Baby’s grandmother/grandfather শিশুর ঠাকুমা / দাদু,F. Your friend/ Neighbor আপনার বন্ধুরা/ প্রতিবেশী		A. 0-19 years 0-19 বছর	B. Secondary education (5th-10th standard) মাধ্যমিক শিক্ষা (পঞ্চম শ্রেণী থেকে দশম শ্রেণী)	A. I don’t care for any other children আমি অন্য কোনও বাচ্চার যত্ন নিই না	A. Natural Delivery সাধারন প্রসব	B. At the hospital হাসপাতালে		D. >=9 months নয় মাস বা তার বেশী	B. No না	A. Yes হ্যাঁ	D. Family member পরিবারের সদস্য		D. Leaning on an object (such as pillow or blanket) একটু উঁচু কিছুতে যেমন বালিশ বা কম্বলে হেলান দিয়ে	A. On his or her side পাশ ফিরে	A. On his or her side পাশ ফিরে,B. On his or her back চিৎ হয়ে	F. Baby’s comfort শিশুর আরাম হয় তাই,G. Safety concerns শিশুর সুরক্ষার জন্য. (Please list which safety concerns: দয়া করে সুরক্ষার সাথে সম্পর্কিত বিষয়গুলির তালিকা দিন)			I. Rocker আন্দোলক		K. Floor মেঝে		A. Yes → Go to question 28 হ্যাঁ → প্রশ্ন 28 এ যান			A. Pillow বালিশ,B. Blanket কম্বল,E. Hard toys like rattles or toy cars দড়ি বা খেলনা গাড়ির মতো শক্ত খেলনা,I. Bottle বোতল		A. Yes হ্যাঁ	B. No না	A. Mosquitoes or other flying insects মশা বা অন্যান্য উড়ন্ত পোকামাকড়,B. Scorpions or other crawling insects বিছে বা অন্যান্য সরীসৃপ জাতীয় পোকামাকড়,C. Rats or other rodents ইঁদুর বা অন্যান্য ইঁদুর জাতীয় কিছু,D. Snakes সাপ		A. Yes → Go to question 34 হ্যাঁ →34 নং প্রশ্ন দেখুন			A. Yes → Go to Question 37 হ্যাঁ → প্রশ্ন 37 এ যান
9	C. Grandmother/Grandfather ঠাকুমা / ঠাকুরদাদা		A. 12 months or younger. 12 মাস বা তার চেয়ে কম বয়সী	A. Male পুরুষ	A. Yes হ্যাঁ	D. New Metro Colony	A. India ভারতে		B. No না	A. Yes হ্যাঁ	A. Yes হ্যাঁ	A. Baby’s father শিশুর বাবা,B. Baby’s mother শিশুর মা,C. Baby’s grandmother/grandfather শিশুর ঠাকুমা / দাদু,D. Baby’s aunt/uncle শিশুর কাকি / কাকা		B. 20-29 years 20-29 বছর	A. Primary education or less (1st-4th standard) প্রাথমিক শিক্ষা (প্রথম শ্রেণী থেকে চতুর্থ শ্রেণী) বা তার চেয়ে কম	B. Between 1 and 2 other children 1টি বা 2টি অন্যান্য শিশুদের	A. Natural Delivery সাধারন প্রসব	A. At home ঘরে		D. >=9 months নয় মাস বা তার বেশী	B. No না	A. Yes হ্যাঁ	C. Baby’s doctor শিশুর ডাক্তার		B. On his or her back চিৎ হয়ে	E. No recommendations were given by family or friends পরিবার বা বন্ধুদের দ্বারা কোনও সুপারিশ করা হয়নি	A. On his or her side পাশ ফিরে	F. Baby’s comfort শিশুর আরাম হয় তাই,G. Safety concerns শিশুর সুরক্ষার জন্য. (Please list which safety concerns: দয়া করে সুরক্ষার সাথে সম্পর্কিত বিষয়গুলির তালিকা দিন)			A. Crib ডাবা		H. Parent’s bed Hard Surface (e.g. Cot, Chowki) বাবা-মার শক্ত বিছানা (যেমন খাট, চৌকি)		A. Yes → Go to question 28 হ্যাঁ → প্রশ্ন 28 এ যান			A. Pillow বালিশ,B. Blanket কম্বল,C. Soft mattress নরম গদি,F. Sheet চাদর		A. Yes হ্যাঁ	B. No না	A. Mosquitoes or other flying insects মশা বা অন্যান্য উড়ন্ত পোকামাকড়,C. Rats or other rodents ইঁদুর বা অন্যান্য ইঁদুর জাতীয় কিছু,D. Snakes সাপ		A. Yes → Go to question 34 হ্যাঁ →34 নং প্রশ্ন দেখুন			A. Yes → Go to Question 37 হ্যাঁ → প্রশ্ন 37 এ যান
10	A. Mother মা		A. 12 months or younger. 12 মাস বা তার চেয়ে কম বয়সী	A. Male পুরুষ	A. Yes হ্যাঁ	C. Dr. Ambedkar Colony	A. India ভারতে		B. No না	A. Yes হ্যাঁ	A. Yes হ্যাঁ	A. Baby’s father শিশুর বাবা,B. Baby’s mother শিশুর মা,F. Your friend/ Neighbor আপনার বন্ধুরা/ প্রতিবেশী		B. 20-29 years 20-29 বছর	B. Secondary education (5th-10th standard) মাধ্যমিক শিক্ষা (পঞ্চম শ্রেণী থেকে দশম শ্রেণী)	B. Between 1 and 2 other children 1টি বা 2টি অন্যান্য শিশুদের	A. Natural Delivery সাধারন প্রসব	B. At the hospital হাসপাতালে		D. >=9 months নয় মাস বা তার বেশী	A. Yes হ্যাঁ	A. Yes হ্যাঁ	B. Doctor or nurse in the nursery নার্সারিতে ডাক্তার বা নার্স		B. On his or her back চিৎ হয়ে	E. No recommendations were given by family or friends পরিবার বা বন্ধুদের দ্বারা কোনও সুপারিশ করা হয়নি	A. On his or her side পাশ ফিরে,B. On his or her back চিৎ হয়ে	G. Safety concerns শিশুর সুরক্ষার জন্য. (Please list which safety concerns: দয়া করে সুরক্ষার সাথে সম্পর্কিত বিষয়গুলির তালিকা দিন)	Fear of Vomiting		I. Rocker আন্দোলক		H. Parent’s bed Hard Surface (e.g. Cot, Chowki) বাবা-মার শক্ত বিছানা (যেমন খাট, চৌকি)		A. Yes → Go to question 28 হ্যাঁ → প্রশ্ন 28 এ যান			A. Pillow বালিশ,B. Blanket কম্বল,C. Soft mattress নরম গদি,F. Sheet চাদর		A. Yes হ্যাঁ	B. No না	A. Mosquitoes or other flying insects মশা বা অন্যান্য উড়ন্ত পোকামাকড়,B. Scorpions or other crawling insects বিছে বা অন্যান্য সরীসৃপ জাতীয় পোকামাকড়,C. Rats or other rodents ইঁদুর বা অন্যান্য ইঁদুর জাতীয় কিছু		A. Yes → Go to question 34 হ্যাঁ →34 নং প্রশ্ন দেখুন			A. Yes → Go to Question 37 হ্যাঁ → প্রশ্ন 37 এ যান
11	A. Mother মা		A. 12 months or younger. 12 মাস বা তার চেয়ে কম বয়সী	B. Female মহিলা	A. Yes হ্যাঁ	C. Dr. Ambedkar Colony	A. India ভারতে		B. No না	A. Yes হ্যাঁ	A. Yes হ্যাঁ	A. Baby’s father শিশুর বাবা,B. Baby’s mother শিশুর মা,C. Baby’s grandmother/grandfather শিশুর ঠাকুমা / দাদু		B. 20-29 years 20-29 বছর	C. Higher secondary (11th-12th standard) উচ্চ মাধ্যমিক (একাদশ-দ্বাদশ শ্রেণি)	A. I don’t care for any other children আমি অন্য কোনও বাচ্চার যত্ন নিই না	C. Emergency C-section জরুরী সি-বিভাগ	C. At a clinic একটি ক্লিনিকে		D. >=9 months নয় মাস বা তার বেশী	A. Yes হ্যাঁ	A. Yes হ্যাঁ	B. Doctor or nurse in the nursery নার্সারিতে ডাক্তার বা নার্স		A. On his or her side পাশ ফিরে	E. No recommendations were given by family or friends পরিবার বা বন্ধুদের দ্বারা কোনও সুপারিশ করা হয়নি	B. On his or her back চিৎ হয়ে	H. I don’t know আমি জানি না			I. Rocker আন্দোলক		H. Parent’s bed Hard Surface (e.g. Cot, Chowki) বাবা-মার শক্ত বিছানা (যেমন খাট, চৌকি)		A. Yes → Go to question 28 হ্যাঁ → প্রশ্ন 28 এ যান			A. Pillow বালিশ,B. Blanket কম্বল,F. Sheet চাদর		A. Yes হ্যাঁ	A. Yes হ্যাঁ	A. Mosquitoes or other flying insects মশা বা অন্যান্য উড়ন্ত পোকামাকড়		A. Yes → Go to question 34 হ্যাঁ →34 নং প্রশ্ন দেখুন			A. Yes → Go to Question 37 হ্যাঁ → প্রশ্ন 37 এ যান
12	A. Mother মা		A. 12 months or younger. 12 মাস বা তার চেয়ে কম বয়সী	A. Male পুরুষ	A. Yes হ্যাঁ	C. Dr. Ambedkar Colony	A. India ভারতে		B. No না	A. Yes হ্যাঁ	A. Yes হ্যাঁ	A. Baby’s father শিশুর বাবা,B. Baby’s mother শিশুর মা,C. Baby’s grandmother/grandfather শিশুর ঠাকুমা / দাদু,D. Baby’s aunt/uncle শিশুর কাকি / কাকা		A. 0-19 years 0-19 বছর	B. Secondary education (5th-10th standard) মাধ্যমিক শিক্ষা (পঞ্চম শ্রেণী থেকে দশম শ্রেণী)	A. I don’t care for any other children আমি অন্য কোনও বাচ্চার যত্ন নিই না	B. Planned C-section সি-বিভাগ পরিকল্পনা করা হয়েছে	B. At the hospital হাসপাতালে		D. >=9 months নয় মাস বা তার বেশী	B. No না	A. Yes হ্যাঁ	B. Doctor or nurse in the nursery নার্সারিতে ডাক্তার বা নার্স,D. Family member পরিবারের সদস্য,E. Friend/Neighbor বন্ধু / প্রতিবেশী		E. No recommendations were given by a healthcare provider স্বাস্থ্যসেবা প্রদানকারী কর্তৃক কোনও সুপারিশ করা হয়নি	B. On his or her back চিৎ হয়ে	A. On his or her side পাশ ফিরে	F. Baby’s comfort শিশুর আরাম হয় তাই			B. Baby’s Bed (Portable bed) শিশুদের বিছানা (সহজে বহন করা যায় এমন)		G. Parent’s bed Soft Mattress পিতামাতার নরম বিছানা		A. Yes → Go to question 28 হ্যাঁ → প্রশ্ন 28 এ যান			A. Pillow বালিশ,B. Blanket কম্বল,C. Soft mattress নরম গদি,D. Soft toys like stuffed animal স্টাফড পশুর মতো নরম খেলনা,F. Sheet চাদর,G. Clothes বস্ত্র		A. Yes হ্যাঁ	B. No না	A. Mosquitoes or other flying insects মশা বা অন্যান্য উড়ন্ত পোকামাকড়,B. Scorpions or other crawling insects বিছে বা অন্যান্য সরীসৃপ জাতীয় পোকামাকড়,C. Rats or other rodents ইঁদুর বা অন্যান্য ইঁদুর জাতীয় কিছু		A. Yes → Go to question 34 হ্যাঁ →34 নং প্রশ্ন দেখুন			A. Yes → Go to Question 37 হ্যাঁ → প্রশ্ন 37 এ যান
13	A. Mother মা		A. 12 months or younger. 12 মাস বা তার চেয়ে কম বয়সী	B. Female মহিলা	A. Yes হ্যাঁ	C. Dr. Ambedkar Colony	A. India ভারতে		B. No না	A. Yes হ্যাঁ	A. Yes হ্যাঁ	B. Baby’s mother শিশুর মা,C. Baby’s grandmother/grandfather শিশুর ঠাকুমা / দাদু		B. 20-29 years 20-29 বছর	D. College/Graduation কলেজ / স্নাতক শ্রেণি	A. I don’t care for any other children আমি অন্য কোনও বাচ্চার যত্ন নিই না	A. Natural Delivery সাধারন প্রসব	B. At the hospital হাসপাতালে		D. >=9 months নয় মাস বা তার বেশী	B. No না	A. Yes হ্যাঁ	B. Doctor or nurse in the nursery নার্সারিতে ডাক্তার বা নার্স,D. Family member পরিবারের সদস্য		A. On his or her side পাশ ফিরে	B. On his or her back চিৎ হয়ে	B. On his or her back চিৎ হয়ে	A. Advice from family/friends পরিবার / বন্ধুদের পরামর্শ,F. Baby’s comfort শিশুর আরাম হয় তাই,I. Other. Please tell us: অন্যান্য। দযাকরে আমাদের বলুন: __________________		Headshape	H. Parent’s bed Hard Surface (e.g. Cot, Chowki) পিতামাতার শক্ত বিছানা (যেমন খাট, চৌকি)		G. Parent’s bed Soft Mattress পিতামাতার নরম বিছানা		A. Yes → Go to question 28 হ্যাঁ → প্রশ্ন 28 এ যান			B. Blanket কম্বল,C. Soft mattress নরম গদি,F. Sheet চাদর,G. Clothes বস্ত্র		A. Yes হ্যাঁ	B. No না	B. Scorpions or other crawling insects বিছে বা অন্যান্য সরীসৃপ জাতীয় পোকামাকড়		B. No না	H. Other. Please tell us: অন্যান্য। দযাকরে আমাদের বলুন:	No milk produced	B. No না
14	A. Mother মা		A. 12 months or younger. 12 মাস বা তার চেয়ে কম বয়সী	A. Male পুরুষ	A. Yes হ্যাঁ	C. Dr. Ambedkar Colony	A. India ভারতে		B. No না	A. Yes হ্যাঁ	A. Yes হ্যাঁ	A. Baby’s father শিশুর বাবা,B. Baby’s mother শিশুর মা,C. Baby’s grandmother/grandfather শিশুর ঠাকুমা / দাদু		A. 0-19 years 0-19 বছর	B. Secondary education (5th-10th standard) মাধ্যমিক শিক্ষা (পঞ্চম শ্রেণী থেকে দশম শ্রেণী)	A. I don’t care for any other children আমি অন্য কোনও বাচ্চার যত্ন নিই না	A. Natural Delivery সাধারন প্রসব	B. At the hospital হাসপাতালে		D. >=9 months নয় মাস বা তার বেশী	B. No না	B. No → Go to question 22 না → প্রশ্ন 22 এ যান					B. On his or her back চিৎ হয়ে	F. Baby’s comfort শিশুর আরাম হয় তাই			I. Rocker আন্দোলক		H. Parent’s bed Hard Surface (e.g. Cot, Chowki) বাবা-মার শক্ত বিছানা (যেমন খাট, চৌকি)		A. Yes → Go to question 28 হ্যাঁ → প্রশ্ন 28 এ যান			A. Pillow বালিশ,B. Blanket কম্বল,C. Soft mattress নরম গদি,F. Sheet চাদর,I. Bottle বোতল		A. Yes হ্যাঁ	B. No না	A. Mosquitoes or other flying insects মশা বা অন্যান্য উড়ন্ত পোকামাকড়		A. Yes → Go to question 34 হ্যাঁ →34 নং প্রশ্ন দেখুন			A. Yes → Go to Question 37 হ্যাঁ → প্রশ্ন 37 এ যান
15	C. Grandmother/Grandfather ঠাকুমা / ঠাকুরদাদা		A. 12 months or younger. 12 মাস বা তার চেয়ে কম বয়সী	B. Female মহিলা	A. Yes হ্যাঁ	C. Dr. Ambedkar Colony	A. India ভারতে		A. Yes হ্যাঁ	A. Yes হ্যাঁ	A. Yes হ্যাঁ	A. Baby’s father শিশুর বাবা,B. Baby’s mother শিশুর মা,C. Baby’s grandmother/grandfather শিশুর ঠাকুমা / দাদু,E. Baby’s brother/sister শিশুর ভাই / বোন		B. 20-29 years 20-29 বছর	A. Primary education or less (1st-4th standard) প্রাথমিক শিক্ষা (প্রথম শ্রেণী থেকে চতুর্থ শ্রেণী) বা তার চেয়ে কম	C. More than 2 other children আরও 2 টির বেশী অন্য বাচ্চা	B. Planned C-section সি-বিভাগ পরিকল্পনা করা হয়েছে	B. At the hospital হাসপাতালে		D. >=9 months নয় মাস বা তার বেশী	B. No না	B. No → Go to question 22 না → প্রশ্ন 22 এ যান					A. On his or her side পাশ ফিরে,B. On his or her back চিৎ হয়ে	D. Knowledge gathered from my own experience আমার নিজের অভিজ্ঞতা থেকে জেনেছি,F. Baby’s comfort শিশুর আরাম হয় তাই			I. Rocker আন্দোলক		H. Parent’s bed Hard Surface (e.g. Cot, Chowki) বাবা-মার শক্ত বিছানা (যেমন খাট, চৌকি)		A. Yes → Go to question 28 হ্যাঁ → প্রশ্ন 28 এ যান			A. Pillow বালিশ,B. Blanket কম্বল,F. Sheet চাদর		A. Yes হ্যাঁ	B. No না	A. Mosquitoes or other flying insects মশা বা অন্যান্য উড়ন্ত পোকামাকড়,B. Scorpions or other crawling insects বিছে বা অন্যান্য সরীসৃপ জাতীয় পোকামাকড়,C. Rats or other rodents ইঁদুর বা অন্যান্য ইঁদুর জাতীয় কিছু		A. Yes → Go to question 34 হ্যাঁ →34 নং প্রশ্ন দেখুন			A. Yes → Go to Question 37 হ্যাঁ → প্রশ্ন 37 এ যান
16	C. Grandmother/Grandfather ঠাকুমা / ঠাকুরদাদা		A. 12 months or younger. 12 মাস বা তার চেয়ে কম বয়সী	B. Female মহিলা	A. Yes হ্যাঁ	C. Dr. Ambedkar Colony	A. India ভারতে		B. No না	A. Yes হ্যাঁ	A. Yes হ্যাঁ	A. Baby’s father শিশুর বাবা,B. Baby’s mother শিশুর মা,C. Baby’s grandmother/grandfather শিশুর ঠাকুমা / দাদু,D. Baby’s aunt/uncle শিশুর কাকি / কাকা		A. 0-19 years 0-19 বছর	B. Secondary education (5th-10th standard) মাধ্যমিক শিক্ষা (পঞ্চম শ্রেণী থেকে দশম শ্রেণী)	A. I don’t care for any other children আমি অন্য কোনও বাচ্চার যত্ন নিই না		C. At a clinic একটি ক্লিনিকে		C. 8 months আট মাস	A. Yes হ্যাঁ	B. No → Go to question 22 না → প্রশ্ন 22 এ যান					A. On his or her side পাশ ফিরে,B. On his or her back চিৎ হয়ে	F. Baby’s comfort শিশুর আরাম হয় তাই			I. Rocker আন্দোলক		H. Parent’s bed Hard Surface (e.g. Cot, Chowki) বাবা-মার শক্ত বিছানা (যেমন খাট, চৌকি)		A. Yes → Go to question 28 হ্যাঁ → প্রশ্ন 28 এ যান			A. Pillow বালিশ,B. Blanket কম্বল,F. Sheet চাদর		B. No না	B. No না	A. Mosquitoes or other flying insects মশা বা অন্যান্য উড়ন্ত পোকামাকড়,B. Scorpions or other crawling insects বিছে বা অন্যান্য সরীসৃপ জাতীয় পোকামাকড়,C. Rats or other rodents ইঁদুর বা অন্যান্য ইঁদুর জাতীয় কিছু		A. Yes → Go to question 34 হ্যাঁ →34 নং প্রশ্ন দেখুন			A. Yes → Go to Question 37 হ্যাঁ → প্রশ্ন 37 এ যান
17	A. Mother মা		A. 12 months or younger. 12 মাস বা তার চেয়ে কম বয়সী	A. Male পুরুষ	A. Yes হ্যাঁ	C. Dr. Ambedkar Colony	A. India ভারতে		B. No না	A. Yes হ্যাঁ	A. Yes হ্যাঁ	A. Baby’s father শিশুর বাবা,B. Baby’s mother শিশুর মা,C. Baby’s grandmother/grandfather শিশুর ঠাকুমা / দাদু,D. Baby’s aunt/uncle শিশুর কাকি / কাকা,F. Your friend/ Neighbor আপনার বন্ধুরা/ প্রতিবেশী		B. 20-29 years 20-29 বছর	B. Secondary education (5th-10th standard) মাধ্যমিক শিক্ষা (পঞ্চম শ্রেণী থেকে দশম শ্রেণী)	A. I don’t care for any other children আমি অন্য কোনও বাচ্চার যত্ন নিই না	B. Planned C-section সি-বিভাগ পরিকল্পনা করা হয়েছে	B. At the hospital হাসপাতালে		D. >=9 months নয় মাস বা তার বেশী	B. No না	A. Yes হ্যাঁ	D. Family member পরিবারের সদস্য		E. No recommendations were given by a healthcare provider স্বাস্থ্যসেবা প্রদানকারী কর্তৃক কোনও সুপারিশ করা হয়নি	A. On his or her side পাশ ফিরে	A. On his or her side পাশ ফিরে	A. Advice from family/friends পরিবার / বন্ধুদের পরামর্শ,F. Baby’s comfort শিশুর আরাম হয় তাই,G. Safety concerns শিশুর সুরক্ষার জন্য. (Please list which safety concerns: দয়া করে সুরক্ষার সাথে সম্পর্কিত বিষয়গুলির তালিকা দিন)			I. Rocker আন্দোলক				A. Yes → Go to question 28 হ্যাঁ → প্রশ্ন 28 এ যান			A. Pillow বালিশ,B. Blanket কম্বল,E. Hard toys like rattles or toy cars দড়ি বা খেলনা গাড়ির মতো শক্ত খেলনা,F. Sheet চাদর,G. Clothes বস্ত্র,J. Other. Please tell us: অন্যান্য। দযাকরে আমাদের বলুন:	Mosquito net	A. Yes হ্যাঁ	B. No না	A. Mosquitoes or other flying insects মশা বা অন্যান্য উড়ন্ত পোকামাকড়,B. Scorpions or other crawling insects বিছে বা অন্যান্য সরীসৃপ জাতীয় পোকামাকড়,C. Rats or other rodents ইঁদুর বা অন্যান্য ইঁদুর জাতীয় কিছু		A. Yes → Go to question 34 হ্যাঁ →34 নং প্রশ্ন দেখুন			A. Yes → Go to Question 37 হ্যাঁ → প্রশ্ন 37 এ যান
18	A. Mother মা		A. 12 months or younger. 12 মাস বা তার চেয়ে কম বয়সী	A. Male পুরুষ	A. Yes হ্যাঁ	B. Ramkrishna Colony	A. India ভারতে		B. No না	A. Yes হ্যাঁ	A. Yes হ্যাঁ	A. Baby’s father শিশুর বাবা,B. Baby’s mother শিশুর মা,C. Baby’s grandmother/grandfather শিশুর ঠাকুমা / দাদু		B. 20-29 years 20-29 বছর	B. Secondary education (5th-10th standard) মাধ্যমিক শিক্ষা (পঞ্চম শ্রেণী থেকে দশম শ্রেণী)	B. Between 1 and 2 other children 1টি বা 2টি অন্যান্য শিশুদের	C. Emergency C-section জরুরী সি-বিভাগ	B. At the hospital হাসপাতালে		D. >=9 months নয় মাস বা তার বেশী	B. No না	B. No → Go to question 22 না → প্রশ্ন 22 এ যান					A. On his or her side পাশ ফিরে	F. Baby’s comfort শিশুর আরাম হয় তাই			H. Parent’s bed Hard Surface (e.g. Cot, Chowki) পিতামাতার শক্ত বিছানা (যেমন খাট, চৌকি)		G. Parent’s bed Soft Mattress পিতামাতার নরম বিছানা		A. Yes → Go to question 28 হ্যাঁ → প্রশ্ন 28 এ যান			A. Pillow বালিশ,B. Blanket কম্বল,C. Soft mattress নরম গদি,D. Soft toys like stuffed animal স্টাফড পশুর মতো নরম খেলনা,F. Sheet চাদর,G. Clothes বস্ত্র,I. Bottle বোতল		A. Yes হ্যাঁ	B. No না	A. Mosquitoes or other flying insects মশা বা অন্যান্য উড়ন্ত পোকামাকড়,B. Scorpions or other crawling insects বিছে বা অন্যান্য সরীসৃপ জাতীয় পোকামাকড়,C. Rats or other rodents ইঁদুর বা অন্যান্য ইঁদুর জাতীয় কিছু,D. Snakes সাপ		A. Yes → Go to question 34 হ্যাঁ →34 নং প্রশ্ন দেখুন			A. Yes → Go to Question 37 হ্যাঁ → প্রশ্ন 37 এ যান
19	A. Mother মা		A. 12 months or younger. 12 মাস বা তার চেয়ে কম বয়সী	B. Female মহিলা	A. Yes হ্যাঁ	B. Ramkrishna Colony	A. India ভারতে		B. No না	A. Yes হ্যাঁ	A. Yes হ্যাঁ	A. Baby’s father শিশুর বাবা,B. Baby’s mother শিশুর মা,C. Baby’s grandmother/grandfather শিশুর ঠাকুমা / দাদু,D. Baby’s aunt/uncle শিশুর কাকি / কাকা,E. Baby’s brother/sister শিশুর ভাই / বোন		B. 20-29 years 20-29 বছর	B. Secondary education (5th-10th standard) মাধ্যমিক শিক্ষা (পঞ্চম শ্রেণী থেকে দশম শ্রেণী)	C. More than 2 other children আরও 2 টির বেশী অন্য বাচ্চা	C. Emergency C-section জরুরী সি-বিভাগ	B. At the hospital হাসপাতালে		D. >=9 months নয় মাস বা তার বেশী	B. No না	B. No → Go to question 22 না → প্রশ্ন 22 এ যান					A. On his or her side পাশ ফিরে	F. Baby’s comfort শিশুর আরাম হয় তাই			H. Parent’s bed Hard Surface (e.g. Cot, Chowki) পিতামাতার শক্ত বিছানা (যেমন খাট, চৌকি)		G. Parent’s bed Soft Mattress পিতামাতার নরম বিছানা		B. No না	F. Other. Please tell us: অন্যান্য। দযাকরে আমাদের বলুন:	No space	A. Pillow বালিশ,B. Blanket কম্বল,C. Soft mattress নরম গদি,F. Sheet চাদর,G. Clothes বস্ত্র		A. Yes হ্যাঁ	B. No না	A. Mosquitoes or other flying insects মশা বা অন্যান্য উড়ন্ত পোকামাকড়,B. Scorpions or other crawling insects বিছে বা অন্যান্য সরীসৃপ জাতীয় পোকামাকড়,C. Rats or other rodents ইঁদুর বা অন্যান্য ইঁদুর জাতীয় কিছু,D. Snakes সাপ,F. Other. Please tell us: অন্যান্য। দযাকরে আমাদের বলুন:	Poor weather	A. Yes → Go to question 34 হ্যাঁ →34 নং প্রশ্ন দেখুন			A. Yes → Go to Question 37 হ্যাঁ → প্রশ্ন 37 এ যান
20	A. Mother মা		A. 12 months or younger. 12 মাস বা তার চেয়ে কম বয়সী	A. Male পুরুষ	A. Yes হ্যাঁ	B. Ramkrishna Colony	A. India ভারতে		B. No না	A. Yes হ্যাঁ	A. Yes হ্যাঁ	A. Baby’s father শিশুর বাবা,B. Baby’s mother শিশুর মা,C. Baby’s grandmother/grandfather শিশুর ঠাকুমা / দাদু		B. 20-29 years 20-29 বছর	B. Secondary education (5th-10th standard) মাধ্যমিক শিক্ষা (পঞ্চম শ্রেণী থেকে দশম শ্রেণী)	A. I don’t care for any other children আমি অন্য কোনও বাচ্চার যত্ন নিই না	B. Planned C-section সি-বিভাগ পরিকল্পনা করা হয়েছে	B. At the hospital হাসপাতালে		D. >=9 months নয় মাস বা তার বেশী	B. No না	A. Yes হ্যাঁ	B. Doctor or nurse in the nursery নার্সারিতে ডাক্তার বা নার্স,D. Family member পরিবারের সদস্য		B. On his or her back চিৎ হয়ে,D. Leaning on an object (such as pillow or blanket) একটু উঁচু কিছুতে যেমন বালিশ বা কম্বলে হেলান দিয়ে	B. On his or her back চিৎ হয়ে	A. On his or her side পাশ ফিরে,B. On his or her back চিৎ হয়ে,C. On his or her stomach উপুড় হয়ে,D. Leaning on an object (such as pillow or blanket) একটু উঁচু কিছুতে যেমন বালিশ বা কম্বলে হেলান দিয়ে	F. Baby’s comfort শিশুর আরাম হয় তাই,G. Safety concerns শিশুর সুরক্ষার জন্য. (Please list which safety concerns: দয়া করে সুরক্ষার সাথে সম্পর্কিত বিষয়গুলির তালিকা দিন)			I. Rocker আন্দোলক		H. Parent’s bed Hard Surface (e.g. Cot, Chowki) বাবা-মার শক্ত বিছানা (যেমন খাট, চৌকি)		B. No না	F. Other. Please tell us: অন্যান্য। দযাকরে আমাদের বলুন:	Not comfortable	A. Pillow বালিশ,B. Blanket কম্বল,C. Soft mattress নরম গদি,D. Soft toys like stuffed animal স্টাফড পশুর মতো নরম খেলনা,F. Sheet চাদর,G. Clothes বস্ত্র,H. Diapers or Pampers ডায়াপার বা প্যামার,I. Bottle বোতল		A. Yes হ্যাঁ	B. No না	A. Mosquitoes or other flying insects মশা বা অন্যান্য উড়ন্ত পোকামাকড়,B. Scorpions or other crawling insects বিছে বা অন্যান্য সরীসৃপ জাতীয় পোকামাকড়,C. Rats or other rodents ইঁদুর বা অন্যান্য ইঁদুর জাতীয় কিছু		A. Yes → Go to question 34 হ্যাঁ →34 নং প্রশ্ন দেখুন			A. Yes → Go to Question 37 হ্যাঁ → প্রশ্ন 37 এ যান
21	A. Mother মা		A. 12 months or younger. 12 মাস বা তার চেয়ে কম বয়সী	A. Male পুরুষ	A. Yes হ্যাঁ	A. Nivedita Colony	A. India ভারতে		B. No না	A. Yes হ্যাঁ	B. No → Go to question 11 না → প্রশ্ন 11 এ যান			B. 20-29 years 20-29 বছর	A. Primary education or less (1st-4th standard) প্রাথমিক শিক্ষা (প্রথম শ্রেণী থেকে চতুর্থ শ্রেণী) বা তার চেয়ে কম	A. I don’t care for any other children আমি অন্য কোনও বাচ্চার যত্ন নিই না	A. Natural Delivery সাধারন প্রসব	B. At the hospital হাসপাতালে		D. >=9 months নয় মাস বা তার বেশী	B. No না	B. No → Go to question 22 না → প্রশ্ন 22 এ যান					A. On his or her side পাশ ফিরে,B. On his or her back চিৎ হয়ে,D. Leaning on an object (such as pillow or blanket) একটু উঁচু কিছুতে যেমন বালিশ বা কম্বলে হেলান দিয়ে	F. Baby’s comfort শিশুর আরাম হয় তাই			K. Floor মেঝে		K. Floor মেঝে		A. Yes → Go to question 28 হ্যাঁ → প্রশ্ন 28 এ যান			A. Pillow বালিশ,B. Blanket কম্বল,C. Soft mattress নরম গদি,F. Sheet চাদর,H. Diapers or Pampers ডায়াপার বা প্যামার,I. Bottle বোতল		A. Yes হ্যাঁ	B. No না	A. Mosquitoes or other flying insects মশা বা অন্যান্য উড়ন্ত পোকামাকড়,B. Scorpions or other crawling insects বিছে বা অন্যান্য সরীসৃপ জাতীয় পোকামাকড়		B. No না	H. Other. Please tell us: অন্যান্য। দযাকরে আমাদের বলুন:	Right breast mass	B. No না
22	D. Aunt/Uncle কাকী / কাকা		A. 12 months or younger. 12 মাস বা তার চেয়ে কম বয়সী	A. Male পুরুষ	A. Yes হ্যাঁ	A. Nivedita Colony	A. India ভারতে		B. No না	A. Yes হ্যাঁ	A. Yes হ্যাঁ	A. Baby’s father শিশুর বাবা,B. Baby’s mother শিশুর মা,C. Baby’s grandmother/grandfather শিশুর ঠাকুমা / দাদু,D. Baby’s aunt/uncle শিশুর কাকি / কাকা		B. 20-29 years 20-29 বছর	C. Higher secondary (11th-12th standard) উচ্চ মাধ্যমিক (একাদশ-দ্বাদশ শ্রেণি)	A. I don’t care for any other children আমি অন্য কোনও বাচ্চার যত্ন নিই না	C. Emergency C-section জরুরী সি-বিভাগ	B. At the hospital হাসপাতালে		E. Unsure ঠিক বলতে পারছি না	B. No না	B. No → Go to question 22 না → প্রশ্ন 22 এ যান					B. On his or her back চিৎ হয়ে	D. Knowledge gathered from my own experience আমার নিজের অভিজ্ঞতা থেকে জেনেছি,F. Baby’s comfort শিশুর আরাম হয় তাই			C. Hammock হ্যামক		H. Parent’s bed Hard Surface (e.g. Cot, Chowki) বাবা-মার শক্ত বিছানা (যেমন খাট, চৌকি)		A. Yes → Go to question 28 হ্যাঁ → প্রশ্ন 28 এ যান			A. Pillow বালিশ,B. Blanket কম্বল,C. Soft mattress নরম গদি,F. Sheet চাদর,H. Diapers or Pampers ডায়াপার বা প্যামার		A. Yes হ্যাঁ	B. No না	A. Mosquitoes or other flying insects মশা বা অন্যান্য উড়ন্ত পোকামাকড়,B. Scorpions or other crawling insects বিছে বা অন্যান্য সরীসৃপ জাতীয় পোকামাকড়,C. Rats or other rodents ইঁদুর বা অন্যান্য ইঁদুর জাতীয় কিছু		A. Yes → Go to question 34 হ্যাঁ →34 নং প্রশ্ন দেখুন			A. Yes → Go to Question 37 হ্যাঁ → প্রশ্ন 37 এ যান
23	A. Mother মা		A. 12 months or younger. 12 মাস বা তার চেয়ে কম বয়সী	A. Male পুরুষ	A. Yes হ্যাঁ	B. Ramkrishna Colony	A. India ভারতে		B. No না	A. Yes হ্যাঁ	B. No → Go to question 11 না → প্রশ্ন 11 এ যান			B. 20-29 years 20-29 বছর	B. Secondary education (5th-10th standard) মাধ্যমিক শিক্ষা (পঞ্চম শ্রেণী থেকে দশম শ্রেণী)	B. Between 1 and 2 other children 1টি বা 2টি অন্যান্য শিশুদের	A. Natural Delivery সাধারন প্রসব	B. At the hospital হাসপাতালে		C. 8 months আট মাস	B. No না	B. No → Go to question 22 না → প্রশ্ন 22 এ যান					B. On his or her back চিৎ হয়ে	D. Knowledge gathered from my own experience আমার নিজের অভিজ্ঞতা থেকে জেনেছি,F. Baby’s comfort শিশুর আরাম হয় তাই,G. Safety concerns শিশুর সুরক্ষার জন্য. (Please list which safety concerns: দয়া করে সুরক্ষার সাথে সম্পর্কিত বিষয়গুলির তালিকা দিন)			H. Parent’s bed Hard Surface (e.g. Cot, Chowki) পিতামাতার শক্ত বিছানা (যেমন খাট, চৌকি)		H. Parent’s bed Hard Surface (e.g. Cot, Chowki) বাবা-মার শক্ত বিছানা (যেমন খাট, চৌকি)		A. Yes → Go to question 28 হ্যাঁ → প্রশ্ন 28 এ যান			B. Blanket কম্বল,C. Soft mattress নরম গদি,F. Sheet চাদর,G. Clothes বস্ত্র,I. Bottle বোতল		A. Yes হ্যাঁ	B. No না	A. Mosquitoes or other flying insects মশা বা অন্যান্য উড়ন্ত পোকামাকড়,C. Rats or other rodents ইঁদুর বা অন্যান্য ইঁদুর জাতীয় কিছু		A. Yes → Go to question 34 হ্যাঁ →34 নং প্রশ্ন দেখুন			A. Yes → Go to Question 37 হ্যাঁ → প্রশ্ন 37 এ যান
24	A. Mother মা		A. 12 months or younger. 12 মাস বা তার চেয়ে কম বয়সী	B. Female মহিলা	A. Yes হ্যাঁ	A. Nivedita Colony	A. India ভারতে		B. No না	A. Yes হ্যাঁ	A. Yes হ্যাঁ	B. Baby’s mother শিশুর মা,C. Baby’s grandmother/grandfather শিশুর ঠাকুমা / দাদু		B. 20-29 years 20-29 বছর	B. Secondary education (5th-10th standard) মাধ্যমিক শিক্ষা (পঞ্চম শ্রেণী থেকে দশম শ্রেণী)	A. I don’t care for any other children আমি অন্য কোনও বাচ্চার যত্ন নিই না	C. Emergency C-section জরুরী সি-বিভাগ	B. At the hospital হাসপাতালে		C. 8 months আট মাস	B. No না	A. Yes হ্যাঁ	B. Doctor or nurse in the nursery নার্সারিতে ডাক্তার বা নার্স		A. On his or her side পাশ ফিরে	E. No recommendations were given by family or friends পরিবার বা বন্ধুদের দ্বারা কোনও সুপারিশ করা হয়নি	A. On his or her side পাশ ফিরে	B. Advice from health care provider স্বাস্থ্যসেবা সরবরাহকারীর পরামর্শে,F. Baby’s comfort শিশুর আরাম হয় তাই			I. Rocker আন্দোলক		H. Parent’s bed Hard Surface (e.g. Cot, Chowki) বাবা-মার শক্ত বিছানা (যেমন খাট, চৌকি)		A. Yes → Go to question 28 হ্যাঁ → প্রশ্ন 28 এ যান			A. Pillow বালিশ,B. Blanket কম্বল,E. Hard toys like rattles or toy cars দড়ি বা খেলনা গাড়ির মতো শক্ত খেলনা,F. Sheet চাদর,G. Clothes বস্ত্র,I. Bottle বোতল		B. No না	B. No না	A. Mosquitoes or other flying insects মশা বা অন্যান্য উড়ন্ত পোকামাকড়,B. Scorpions or other crawling insects বিছে বা অন্যান্য সরীসৃপ জাতীয় পোকামাকড়,C. Rats or other rodents ইঁদুর বা অন্যান্য ইঁদুর জাতীয় কিছু,E. Flooding বন্যা,F. Other. Please tell us: অন্যান্য। দযাকরে আমাদের বলুন:	baby rolling off bed	A. Yes → Go to question 34 হ্যাঁ →34 নং প্রশ্ন দেখুন			A. Yes → Go to Question 37 হ্যাঁ → প্রশ্ন 37 এ যান
[truncated: 21 more columns]
